# Supplementary material for: Early-life stress impairs acquisition and retrieval of fear memories: sex-effects, corticosterone modulation, and partial prevention by targeting glucocorticoid receptors at adolescent age
Source: Neurobiol Stress. 2024 Apr 23;31:100636. doi: 10.1016/j.ynstr.2024.100636 (PMC11177066; doi:10.1016/j.ynstr.2024.100636)
Supplement: Multimedia component 1 [file mmc1.xlsx]

## Sheet: Body_gain
Table	Variable		Group		N	Mean	SD	SEM		Table	Variable		Comparison	Type of test	Test statistic	p-value	Significant
			Sex	Stress						Table 1	Body gain P2- P9		Stress (males)	unpaired t-test	(t(27.63) = 7.134)	0.0000000992	****
Table 1	Body gain P2- P9		Male	Control	16	3.052	0.41	0.102					Stress (females)	unpaired t-test	(t(34.22) = 9.392)	0.0000000000533	****
			Male	ELS	17	1.834	0.538	0.13			Body gain P9 - Adolescence		Stress (males)	unpaired t-test	(t(29.67) = -1.405)	0.17	ns
			Female	Control	17	3.194	0.315	0.076					Stress (females)	unpaired t-test	(t(34.03) =-0.6123)	0.54	ns
			Female	ELS	21	1.946	0.498	0.109
	Body gain P9 - Adolescence		Male	Control	16	10.189	1.475	0.369
			Male	ELS	17	10.966	1.587	0.385
			Female	Control	17	8.999	1.007	0.244
			Female	ELS	21	9.261	1.613	0.352

## Sheet: Body_weight
Table	Variable		Group		N	Mean	SD	SEM		Table	Variable		Comparison	Type of test	Test statistic	p-value	Significant
			Sex	Stress						Supplementary Table 1	Body weight P2		Stress (males)	unpaired t-test	(t(25.40) = 0.881)	0.387	ns
Supplementary Table 1	Body weight P2		Male	Control	16	1.392	0.102	0.025					Stress (females)	unpaired t-test	(t(26.09) = 1.359)	0.186	ns
			Male	ELS	17	1.366	0.066	0.016			Body weight P9		Stress (males)	unpaired t-test	(t(30.23) = 7.183)	0.0000000518	****
			Female	Control	17	1.416	0.129	0.031					Stress (females)	unpaired t-test	(t(35.67) = 8.632)	0.000000000293	****
			Female	ELS	21	1.367	0.082	0.018			Body weight Adolescence		Stress (males)	unpaired t-test	(t(30.61) = 1.003)	0.324	ns
													Stress (females)	unpaired t-test	(t(33.59) = 2.610)	0.013	ns
	Body weight P9		Male	Control	16	4.466	0.451	0.113			Body weight P60		Stress (males)	unpaired t-test	(t(40.00) = 0.433)	0.668	ns
			Male	ELS	17	3.191	0.565	0.137					Stress (females)	unpaired t-test	(t(34.95) = 1.356)	0.184	ns
			Female	Control	17	4.611	0.39	0.094
			Female	ELS	21	3.315	0.534	0.117
	Body weight Adolescence		Male	Control	16	14.557	1.508	0.377
			Male	ELS	17	14.043	1.434	0.348
			Female	Control	17	13.609	1.207	0.293
			Female	ELS	21	12.605	1.147	0.25
	Body weight P60		Male	Control	16	23.293	1.715	0.429
			Male	ELS	17	23.024	1.844	0.447
			Female	Control	17	18.613	0.814	0.198
			Female	ELS	20	18.208	0.999	0.223

## Sheet: CORT
Table	Variable		Group			N	Mean	SD	SEM		Table	Variable		Comparison		Type of test	Test statistic	p-value	Significant
			Sex	Stress	Treatment						Table 2	CORT baseline levels PND31		Males	Stress	Two-way ANOVA	(F(1, 28)= 1.166)	0.289	ns
Table 2	CORT baseline levels PND31		Male	Control	Vehicle	8	105.075	81.381	28.773						Treatment	Two-way ANOVA	(F(1, 28)=2.609)	0.117	ns
			Male	Control	RU486	8	81.084	63.91	22.596						Stress x Treatment	Two-way ANOVA	(F(1, 28)= 0.915)	0.347	ns
			Male	ELS	Vehicle	8	179.287	167.354	59.169
			Male	ELS	RU486	8	85.566	61.475	21.735			CORT baseline levels PND31		Females	Stress	Two-way ANOVA	(F(1, 28)= 2.058)	0.162	ns
			Female	Control	Vehicle	8	333.069	371.233	131.251						Treatment	Two-way ANOVA	(F(1, 28)=0.149)	0.702	ns
			Female	Control	RU486	8	193.266	103.487	36.588						Stress x Treatment	Two-way ANOVA	(F(1, 28)= 1,330)	0.259	ns
			Female	ELS	Vehicle	8	117.409	84.921	30.024
			Female	ELS	RU486	8	201.312	108.708	38.434

## Sheet: Training
Figure	Variable		Group			N	Mean	SD	SEM		Figure	Variable		Comparison		Type of test	Test statistic	p-value	Significant
Figure 2			Sex	Stress	Treatment						Figure 2	Freezing training		Males	Stress	Mix model ANOVA	(F(1. 87)= 3.501)	0.065	ns (trend)
	Exploration		Male	Control	Vehicle	26	4.392	4.586	0.000899						Treatment	Mix model ANOVA	(F(1. 87)= 2.460)	0.12	ns
			Male	Control	RU486	18	5.515	3.806	0.000897						time	Mix model ANOVA	(F(6.2. 539.58)= 113.750)	1.92E-94	****
			Male	ELS	Vehicle	25	4.259	3.03	0.000606						Stress x Treatment	Mix model ANOVA	(F(1. 87)= 4.259)	0.042	*
			Male	ELS	RU486	22	5.12	2.698	0.000575						Stress x time	Mix model ANOVA	(F(6.2. 539.58)= 1.690)	0.119	ns
			Female	Control	Vehicle	23	4.35	4.633	0.000966						Treatment x time	Mix model ANOVA	(F(6.2. 539.58)= 1.685)	0.12	ns
			Female	Control	RU486	25	5.548	4.691	0.000938						Stress x Treatment x time	Mix model ANOVA	(F(6.2. 539.58)= 2.532)	0.019	*
			Female	ELS	Vehicle	22	2.961	4.022	0.000857
			Female	ELS	RU486	24	3.442	5.219	1.065			Post-hoc freezing training			Control (Vehicle vs RU486)	Post-hoc analysis	(F(1. 438)= 0.317)	1	ns
															ELS (Vehicle vs RU486)	Post-hoc analysis	(F(1. 468)= 25.522)	0.000001256	****
			Sex	Stress	Treatment
	S1		Male	Control	Vehicle	26	11.195	8.321	1.632						Vehicle (Control versus ELS)	Post-hoc analysis	(F(1. 508)= 31.014)	0.0000000832	****
			Male	Control	RU486	18	14.23	8.502	2.004						RU486 (Control versus ELS)	Post-hoc analysis	(F(1. 398)= 0.046)	1	ns
			Male	ELS	Vehicle	25	11.147	11.818	2.364
			Male	ELS	RU486	22	15.188	7.086	1.511			Freezing training		Females	Stress	Mix model ANOVA	(F(1. 90)= 1.943)	0.167	ns
			Female	Control	Vehicle	23	18.296	15.559	3.244						Treatment	Mix model ANOVA	(F(1. 90)= 0.060)	0.806	ns
			Female	Control	RU486	25	18.405	12.843	2.569						time	Mix model ANOVA	(F(5.85. 526.9)= 104.029)	9.68E-85	****
			Female	ELS	Vehicle	22	10.321	11.564	2.465						Stress x Treatment	Mix model ANOVA	(F(1. 90)= 0.277)	0.6	ns
			Female	ELS	RU486	24	14.147	15.551	3.174						Stress x time	Mix model ANOVA	(F(5.85. 526.9)= 1.302)	0.255	ns
															Treatment x time	Mix model ANOVA	(F(5.85. 526.9)= 0.598)	0.728	ns
			Sex	Stress	Treatment										Stress x Treatment x time	Mix model ANOVA	(F(5.85. 526.9)= 1.215)	0.298	ns
	Int1		Male	Control	Vehicle	26	24.279	13.174	2.584
			Male	Control	RU486	18	24.289	15.949	3.759			Freezing Int3		Males	Stress	Two-way ANOVA	(F(1. 87)= 5.404)	0.022	*
			Male	ELS	Vehicle	25	16.853	12.918	2.584						Treatment	Two-way ANOVA	(F(1. 87)= 4.773)	0.032	*
			Male	ELS	RU486	22	22.697	9.402	2.005						Stress x Treatment	Two-way ANOVA	(F(1. 87)= 9.867)	0.002	**
			Female	Control	Vehicle	23	26.58	18.332	3.823
			Female	Control	RU486	25	31.44	17.255	3.451			Post-hoc freezing Int3			Control (Vehicle vs RU486)	Post-hoc analysis	(F(1. 42)= 0.349)	1	ns
			Female	ELS	Vehicle	22	26.167	18.418	3.927						ELS (Vehicle vs RU486)	Post-hoc analysis	(F(1. 45)= 19.457)	0.0001268	****
			Female	ELS	RU486	24	25.483	17.317	3.535
															Vehicle (Control versus ELS)	Post-hoc analysis	(F(1. 49)= 24.061)	0.0000214	****
			Sex	Stress	Treatment										RU486 (Control versus ELS)	Post-hoc analysis	(F(1. 38)= 0.216)	1	ns
	S2		Male	Control	Vehicle	26	22.014	11.963	2.346
			Male	Control	RU486	18	19.911	13.259	3.125			Freezing Int3		Females	Stress	Two-way ANOVA	(F(1. 90)= 1.552)	0.216	ns
			Male	ELS	Vehicle	25	15.147	16.089	3.218						Treatment	Two-way ANOVA	(F(1. 90)= 0.205)	0.652	ns
			Male	ELS	RU486	22	19.648	9.951	2.122						Stress x Treatment	Two-way ANOVA	(F(1. 90)= 2.219)	0.140	ns
			Female	Control	Vehicle	23	28.017	19.84	4.137
			Female	Control	RU486	25	27.605	20.01	4.002
			Female	ELS	Vehicle	22	24.503	16.626	3.545
			Female	ELS	RU486	24	22.976	18.541	3.785
			Sex	Stress	Treatment
	Int2		Male	Control	Vehicle	26	34.089	14.888	2.92
			Male	Control	RU486	18	32.296	19.109	4.504
			Male	ELS	Vehicle	25	23.296	14.283	2.857
			Male	ELS	RU486	22	32.236	16.425	3.502
			Female	Control	Vehicle	23	41.348	19.129	3.989
			Female	Control	RU486	25	37.757	20.032	4.006
			Female	ELS	Vehicle	22	36.873	19.841	4.23
			Female	ELS	RU486	24	37.987	17.53	3.578
			Sex	Stress	Treatment
	S3		Male	Control	Vehicle	26	38.149	17.296	3.392
			Male	Control	RU486	18	34.696	20.508	4.834
			Male	ELS	Vehicle	25	28.231	16.058	3.212
			Male	ELS	RU486	22	36.721	17.453	3.721
			Female	Control	Vehicle	23	48.864	24.154	5.036
			Female	Control	RU486	25	45.957	24.165	4.833
			Female	ELS	Vehicle	22	39.703	20.468	4.364
			Female	ELS	RU486	24	41.993	19.934	4.069
			Sex	Stress	Treatment
	Int3		Male	Control	Vehicle	26	47.991	14.253	2.795
			Male	Control	RU486	18	44.859	20.98	4.945
			Male	ELS	Vehicle	25	30.092	11.613	2.323
			Male	ELS	RU486	22	47.533	15.425	3.289
			Female	Control	Vehicle	23	52.148	17.159	3.578
			Female	Control	RU486	25	47.925	18.435	3.687
			Female	ELS	Vehicle	22	41.004	20.521	4.375
			Female	ELS	RU486	24	48.918	22.406	4.574

## Sheet: Locomotor_activity_training
Figure	Variable		Group			N	Mean	SD	SEM		Figure	Variable		Comparison		Type of test	Test statistic	p-value	Significant
			Sex	Stress	Treatment						Figure 2	Locomotor activity training		Males	Stress	Two-way ANOVA	(F(1, 87)= 0.562)	0.456	ns
Figure 2	Locomotor activity training		Male	Control	Vehicle	26	371.041	100.146	19.64						Treatment	Two-way ANOVA	(F(1, 87)= 0.074)	0.787	ns
			Male	Control	RU486	18	389.472	107.823	25.414						Stress x Treatment	Two-way ANOVA	(F(1, 87)= 0.323)	0.571	ns
			Male	ELS	Vehicle	25	399.971	99.112	19.822
			Male	ELS	RU486	22	393.449	109.231	23.288			Locomotor activity training		Females	Stress	Two-way ANOVA	(F(1, 90)= 9.851)	0.002	**
			Female	Control	Vehicle	23	384.141	124.193	25.896						Treatment	Two-way ANOVA	(F(1, 90)= 0.652)	0.422	ns
			Female	Control	RU486	25	360.147	0.11149	22.298						Stress x Treatment	Two-way ANOVA	(F(1, 90)= 0.051)	0.822	ns
			Female	ELS	Vehicle	22	451.835	119.895	25.562
			Female	ELS	RU486	24	438.315	93.211	19.027

## Sheet: Context
Figure	Variable		Group				N	Mean	SD	SEM		Figure	Variable		Comparison		Type of test	Test statistic	p-value	Significant
			Sex	Stress	Treatment	Treatment2						Figure 3	Freezing context		Males	Stress	Three-way ANOVA	(F(1. 83)= 7.191)	0.009	**
Figure 3	Context freezing		Male	Control	Vehicle	Vehicle	9	47.085	21.337	6.433						Treatment	Three-way ANOVA	(F(1. 83)=0.712)	0.401	ns
			Male	Control	Vehicle	CORT	12	38.071	24.379	6.295						Treatment 2	Three-way ANOVA	(F(1. 83)= 0.000)	0.988	ns
			Male	Control	RU486	Vehicle	7	43.287	15.154	4.792						Stress x Treatment	Three-way ANOVA	(F(1. 83)= 0.060)	0.807	ns
			Male	Control	RU486	CORT	6	46.42	13.406	4.74						Stress x Treatment 2	Three-way ANOVA	(F(1. 83)= 0.574)	0.451	ns
			Male	ELS	Vehicle	Vehicle	7	28.312	12.384	3.575						Treatment x Treatment 2	Three-way ANOVA	(F(1. 83)= 0.119)	0.731	ns
			Male	ELS	Vehicle	CORT	10	34.588	19.063	5.287						Stress x Treatment x Treatment 2	Three-way ANOVA	(F(1. 83)= 1.570)	0.214	ns
			Male	ELS	RU486	Vehicle	6	35.907	12.12	3.833
			Male	ELS	RU486	CORT	8	35.274	16.148	4.662			Freezing context		Females	Stress	Three-way ANOVA	(F(1. 86)= 5.359)	0.023	*
			Female	Control	Vehicle	Vehicle	12	41.979	23.341	6.238						Treatment	Three-way ANOVA	(F(1. 86)= 1.005)	0.319	ns
			Female	Control	Vehicle	CORT	9	48.403	22.05	7.35						Treatment 2	Three-way ANOVA	(F(1. 86)= 1.066)	0.305	ns
			Female	Control	RU486	Vehicle	12	49.906	18.557	5.147						Stress x Treatment	Three-way ANOVA	(F(1. 86)= 0.046)	0.831	ns
			Female	Control	RU486	CORT	9	50.067	16.519	4.769						Stress x Treatment 2	Three-way ANOVA	(F(1. 86)= 3.490)	0.065	ns
			Female	ELS	Vehicle	Vehicle	8	41.122	17.768	5.357						Treatment x Treatment 2	Three-way ANOVA	(F(1. 86)= 0.609)	0.437	ns
			Female	ELS	Vehicle	CORT	8	32.712	17.699	5.337						Stress x Treatment x Treatment 2	Three-way ANOVA	(F(1. 86)= 0.000)	0.988	ns
			Female	ELS	RU486	Vehicle	9	47.242	16.501	4.576
			Female	ELS	RU486	CORT	7	32.801	17.818	5.372

## Sheet: TrainingVScontext
Figure	Variable		Group			N	Mean	SD	SEM		Figure	Variable		Comparison		Type of test	Test statistic	p-value	Significant
			Sex	Stress	Treatment						Figure 4	Freezing training versus context		Males	Control Vehicle	Paired t-test	(t(10) = 0.321)	0.755	ns
Figure 4	Last timepoint training		Male	Control	Vehicle	11	50.064	16.438	4.956						Control RU486	Paired t-test	(t(9) = 1.081)	0.308	ns
			Male	Control	RU486	10	52.227	22.529	7.124						ELS Vehicle	Paired t-test	(t(11) = 0.019)	0.985	ns
			Male	ELS	Vehicle	12	28.414	12.554	3.624						ELS RU486	Paired t-test	(t(9) = 2.415)	0.039	*
			Male	ELS	RU486	10	52.693	18.118	0.00573
			Female	Control	Vehicle	14	64.419	19.517	5.216			Freezing training versus context		Females	Control Vehicle	Paired t-test	(t(13) = 3.735)	0.003	**
			Female	Control	RU486	13	54.031	17.521	4.86						Control RU486	Paired t-test	(t(12) = 0.784)	0.448	ns
			Female	ELS	Vehicle	11	44.688	17.171	5.177						ELS Vehicle	Paired t-test	(t(10) = 0.643)	0.534	ns
			Female	ELS	RU486	13	57.264	19.59	5.433						ELS RU486	Paired t-test	(t(12) = 1.678)	0.119	ns
	Context		Male	Control	Vehicle	11	47.085	21.337	6.433
			Male	Control	RU486	10	43.287	15.154	4.792
			Male	ELS	Vehicle	12	28.312	12.384	3.575
			Male	ELS	RU486	10	35.907	12.12	3.833
			Female	Control	Vehicle	14	41.979	23.341	6.238
			Female	Control	RU486	13	49.906	18.557	5.147
			Female	ELS	Vehicle	11	41.122	17.768	5.357
			Female	ELS	RU486	13	47.242	16.501	4.576
	*Only the vehicles group in Treatment 2

## Sheet: Cue
Figure	Variable		Group				N	Mean	SD	SEM		Figure	Variable		Comparison		Type of test	Test statistic	p-value	Significant		Per individual timepoint		Figure	Variable		Comparison		Type of test	Test statistic	p-value	Significant
Figure 5			Sex	Stress	Treatment	Treatment2						Figure 5	Freezing cue		Males	Stress	Mixed model ANOVA	(F(1. 59)=5.201)	0.0026	**				Figure 6	Pre-cue		Males	Stress	Three-way ANOVA	(F(1. 59)=1.796)	0.185	ns
	Pre-cue freezing		Male	Control	Vehicle	Vehicle	9	17.028	9.264	3.088						Treatment	Mixed model ANOVA	(F(1. 59)=0.206)	0.652	ns								Treatment	Three-way ANOVA	(F(1. 59)=0.565)	0.455	ns
			Male	Control	Vehicle	CORT	12	11.053	8.407	2.427						Treatment 2	Mixed model ANOVA	(F(1. 59)=2.193)	0.144	ns								Treatment 2	Three-way ANOVA	(F(1. 59)=1.918)	0.171	ns
			Male	Control	RU486	Vehicle	7	12.093	8.124	3.071						time	Mixed model ANOVA	(F(1.62. 65.64)=358.589)	9.78E-42	****								Stress x Treatment	Three-way ANOVA	(F(1. 59)=0.117)	0.734	ns
			Male	Control	RU486	CORT	6	11.995	8.991	3.671						Stress x Treatment	Mixed model ANOVA	(F(1. 59)=0.304)	0.583	ns								Stress x Treatment 2	Three-way ANOVA	(F(1. 59)=0.077)	0.782	ns
			Male	ELS	Vehicle	Vehicle	7	10.604	4.559	1.723						Stress x Treatment 2	Mixed model ANOVA	(F(1. 59)=1.066)	0.306	ns								Treatment x Treatment 2	Three-way ANOVA	(F(1. 59)=0.003)	0.959	ns
			Male	ELS	Vehicle	CORT	10	11.335	5.497	1.738						Treatment x Treatment 2	Mixed model ANOVA	(F(1. 59)=0.003)	0.955	ns								Stress x Treatment x Treatment 2	Three-way ANOVA	(F(1. 59)=2.428)	0.125	ns
			Male	ELS	RU486	Vehicle	8	12.608	6.989	2.471						Stress x time	Mixed model ANOVA	(F(1.62. 65.64)=1.625)	0.206	ns
			Male	ELS	RU486	CORT	8	7.835	4.695	1.66						Treatment x time	Mixed model ANOVA	(F(1.62. 65.64)=1.276)	0.279	ns					Cue			Stress	Three-way ANOVA	(F(1. 59)=4.783)	0.033	*
			Female	Control	Vehicle	Vehicle	12	12.883	7.177	2.072						Treatment 2 x time	Mixed model ANOVA	(F(1.62. 65.64)=0.772)	0.440	ns								Treatment	Three-way ANOVA	(F(1. 59)=0.030)	0.864	ns
			Female	Control	Vehicle	CORT	9	17.114	8.533	2.844						Stress x Treatment x Treatment 2	Mixed model ANOVA	(F(1. 59)=2.438)	0.124	ns								Treatment 2	Three-way ANOVA	(F(1. 59)=2.219)	0.142	ns
			Female	Control	RU486	Vehicle	12	20.656	11.239	3.244						Stress x Treatment x time	Mixed model ANOVA	(F(1.62. 65.64)=1.107)	0.324	ns								Stress x Treatment	Three-way ANOVA	(F(1. 59)=0.009)	0.923	ns
			Female	Control	RU486	CORT	9	20.223	9.453	3.151						Stress x Treatment 2 x time	Mixed model ANOVA	(F(1.62. 65.64)=4.026)	0.029	*								Stress x Treatment 2	Three-way ANOVA	(F(1. 59)=4.015)	0.050	*
			Female	ELS	Vehicle	Vehicle	8	12.541	10.543	3.727						Treatment x Treatment 2 x time	Mixed model ANOVA	(F(1.62. 65.64)=0.493)	0.573	ns								Treatment x Treatment 2	Three-way ANOVA	(F(1. 59)=0.131)	0.719	ns
			Female	ELS	Vehicle	CORT	10	9.316	8.282	2.619						Stress x Treatment x Treatment 2 x time	Mixed model ANOVA	(F(1.62. 65.64)=0.350)	0.661	ns								Stress x Treatment x Treatment 2	Three-way ANOVA	(F(1. 59)=1.805)	0.184	ns
			Female	ELS	RU486	Vehicle	9	14.577	8.788	2.929
			Female	ELS	RU486	CORT	7	15.474	6.89	2.604			Post-hoc freezing cue			Pre-cue (Stress)	Post-hoc analysis	(F(1. 72)=5.430)	0.207	ns					Post-hoc Cue			Control (Vehicle vs CORT)	Post-hoc analysis	(F(1. 32)= 8.584)	0.012	*
																Pre-cue (Treatment 2)	Post-hoc analysis	(F(1. 72)=0.000)	1	ns								ELS (Vehicle vs CORT)	Post-hoc analysis	(F(1. 31)= 0.143)	1	ns
			Sex	Stress	Treatment	Treatment2										Pre-cue (Stress x Treatment 2)	Post-hoc analysis	(F(1. 72)=0.735)	1	ns
	Cue freezing		Male	Control	Vehicle	Vehicle	9	67.178	10.006	3.335						Cue (Stress)	Post-hoc analysis	(F(1. 72)=10.635)	0.018	*								Vehicle (Control versus ELS)	Post-hoc analysis	(F(1. 36)= 1.305)	0.522	ns
			Male	Control	Vehicle	CORT	12	47.544	17.534	5.062						Cue (Treatment 2)	Post-hoc analysis	(F(1. 72)=5.300)	0.216	ns								CORT (Control versus ELS)	Post-hoc analysis	(F(1. 27)= 2.361)	0.272	ns
			Male	Control	RU486	Vehicle	7	61.753	7.67	2.899						Cue (Stress x Treatment 2)	Post-hoc analysis	(F(1. 72)=0.252)	1	ns
			Male	Control	RU486	CORT	6	0.055	20.098	8.205						Post-cue (Stress)	Post-hoc analysis	(F(1. 72)=3.156)	0.720	ns					Post-cue			Stress	Three-way ANOVA	(F(1. 59)=2.680)	0.107	ns
			Male	ELS	Vehicle	Vehicle	7	46.644	13.424	5.074						Post-cue (Treatment 2)	Post-hoc analysis	(F(1. 72)=3.773)	0.504	ns								Treatment	Three-way ANOVA	(F(1. 59)=1.759)	0.190	ns
			Male	ELS	Vehicle	CORT	10	52.293	14.63	4.626						Post-cue (Stress x Treatment 2)	Post-hoc analysis	(F(1. 72)=0.476)	1	ns								Treatment 2	Three-way ANOVA	(F(1. 59)=0.411)	0.524	ns
			Male	ELS	RU486	Vehicle	8	50.634	12.927	4.57																		Stress x Treatment	Three-way ANOVA	(F(1. 59)=1.942)	0.169	ns
			Male	ELS	RU486	CORT	8	48.868	19.903	7.037			Freezing cue		Females	Stress	Mixed model ANOVA	(F(1. 68)=9.660)	0.003	**								Stress x Treatment 2	Three-way ANOVA	(F(1. 59)=0.152)	0.698	ns
			Female	Control	Vehicle	Vehicle	12	65.177	13.212	3.814						Treatment	Mixed model ANOVA	(F(1. 68)=9.883)	0.002	**								Treatment x Treatment 2	Three-way ANOVA	(F(1. 59)=0.416)	0.521	ns
			Female	Control	Vehicle	CORT	9	76.361	13.073	4.358						Treatment 2	Mixed model ANOVA	(F(1. 68)=5.654)	0.02	*								Stress x Treatment x Treatment 2	Three-way ANOVA	(F(1. 59)=0.836)	0.364	ns
			Female	Control	RU486	Vehicle	12	70.081	13.417	3.873						time	Mixed model ANOVA	(F(2. 136)=414.987)	1.27E-58	****
			Female	Control	RU486	CORT	9	79.526	10.58	3.527						Stress x Treatment	Mixed model ANOVA	(F(1. 68)=0.598)	0.442	ns					Pre-cue		Males	Stress	Three-way ANOVA	(F(1. 68)=1.561)	0.216	ns
			Female	ELS	Vehicle	Vehicle	8	46.113	13.231	4.678						Stress x Treatment 2	Mixed model ANOVA	(F(1. 68)=0.405)	0.527	ns								Treatment	Three-way ANOVA	(F(1. 68)=1.537)	0.219	ns
			Female	ELS	Vehicle	CORT	10	57.573	23.753	7.511						Treatment x Treatment 2	Mixed model ANOVA	(F(1. 68)=0.633)	0.429	ns								Treatment 2	Three-way ANOVA	(F(1. 68)=0.405)	0.527	ns
			Female	ELS	RU486	Vehicle	9	67.589	14.612	4.871						Stress x time	Mixed model ANOVA	(F(2. 136)=1.880)	0.157	ns								Stress x Treatment	Three-way ANOVA	(F(1. 68)=0.230)	0.633	ns
			Female	ELS	RU486	CORT	7	73.429	11.387	4.304						Treatment x time	Mixed model ANOVA	(F(2. 136)=1.677)	0.191	ns								Stress x Treatment 2	Three-way ANOVA	(F(1. 68)=0.151)	0.698	ns
																Treatment 2 x time	Mixed model ANOVA	(F(2. 136)=3.671)	0.028	*								Treatment x Treatment 2	Three-way ANOVA	(F(1. 68)=0.129)	0.721	ns
			Sex	Stress	Treatment	Treatment2										Stress x Treatment x Treatment 2	Mixed model ANOVA	(F(1. 68)=0.125)	0.725	ns								Stress x Treatment x Treatment 2	Three-way ANOVA	(F(1. 68)=0.196)	0.660	ns
	Post-cue freezing		Male	Control	Vehicle	Vehicle	9	21.724	12.996	4.332						Stress x Treatment x time	Mixed model ANOVA	(F(2. 136)=3.329)	0.039	*
			Male	Control	Vehicle	CORT	12	20.239	9.71	2.803						Stress x Treatment 2 x time	Mixed model ANOVA	(F(2. 136)=0.097)	0.908	ns					Cue			Stress	Three-way ANOVA	(F(1. 68)=11.302)	0.001	***
			Male	Control	RU486	Vehicle	7	28.714	17.415	6.582						Treatment x Treatment 2 x time	Mixed model ANOVA	(F(2. 136)=0.576)	0.564	ns								Treatment	Three-way ANOVA	(F(1. 68)=10.801)	0.002	**
			Male	Control	RU486	CORT	6	28.767	16.163	6.598						Stress x Treatment x Treatment 2 x time	Mixed model ANOVA	(F(2. 136)=0.418)	0.659	ns								Treatment 2	Three-way ANOVA	(F(1. 68)=7.539)	0.008	**
			Male	ELS	Vehicle	Vehicle	7	19.534	7.004	2.647																		Stress x Treatment	Three-way ANOVA	(F(1. 68)=4.487)	0.038	*
			Male	ELS	Vehicle	CORT	10	21.04	8.938	2.827			Post-hoc freezing cue			Pre-cue (Stress)	Post-hoc analysis	(F(1. 72)=5.292)	0.216	ns								Stress x Treatment 2	Three-way ANOVA	(F(1. 68)=0.058)	0.810	ns
			Male	ELS	RU486	Vehicle	8	23.791	7.979	2.821						Pre-cue (Treatment)	Post-hoc analysis	(F(1. 72)=5.922)	0.153	ns								Treatment x Treatment 2	Three-way ANOVA	(F(1. 68)=0.284)	0.596	ns
			Male	ELS	RU486	CORT	8	16.4	10.236	3.619						Pre-cue (Stress x Treatment)	Post-hoc analysis	(F(1. 72)=0.143)	1	ns								Stress x Treatment x Treatment 2	Three-way ANOVA	(F(1. 68)=0.079)	0.780	ns
			Female	Control	Vehicle	Vehicle	12	27.072	11.841	3.418						Cue (Stress)	Post-hoc analysis	(F(1. 72)=9.282)	0.027	*
			Female	Control	Vehicle	CORT	9	42.927	17.988	5.996						Cue (Treatment)	Post-hoc analysis	(F(1. 72)=9.585)	0.027	*					Post-hoc Cue			Control (Vehicle vs CORT)	Post-hoc analysis	(F(1. 40)=1)	0.646	ns
			Female	Control	RU486	Vehicle	12	40.828	20.728	5.984						Cue (Stress x Treatment)	Post-hoc analysis	(F(1. 72)=3.671)	0.531	ns								ELS (Vehicle vs CORT)	Post-hoc analysis	(F(1. 32)=8.896)	0.010	**
			Female	Control	RU486	CORT	9	45.822	17.718	5.906						Post-cue (Stress)	Post-hoc analysis	(F(1. 72)=2.384)	1	ns
			Female	ELS	Vehicle	Vehicle	8	24.759	10.19	3.603						Post-cue (Treatment)	Post-hoc analysis	(F(1. 72)=3.644)	0.540	ns								Vehicle (Control versus ELS)	Post-hoc analysis	(F(1. 37)=10.141)	0.006	**
			Female	ELS	Vehicle	CORT	10	32.925	21.478	6.792						Post-cue (Stress x Treatment)	Post-hoc analysis	(F(1. 72)=0.152)	1	ns								CORT (Control versus ELS)	Post-hoc analysis	(F(1. 35)=0.848)	0.728	ns
			Female	ELS	RU486	Vehicle	9	33.991	14.365	4.788
			Female	ELS	RU486	CORT	7	37.009	15.923	6.018						Pre-cue (Vehicle versus CORT)	Post-hoc analysis	(F(1. 74)=0.002)	1	ns					Post-cue			Stress	Three-way ANOVA	(F(1. 68)=3.155)	0.080	ns
																Pre-cue (Vehicle versus CORT)	Post-hoc analysis	(F(1. 74)=4.080)	0.141	ns								Treatment	Three-way ANOVA	(F(1. 68)=3.623)	0.061	ns (trend)
																Pre-cue (Vehicle versus CORT)	Post-hoc analysis	(F(1. 74)=3.532)	0.192	ns								Treatment 2	Three-way ANOVA	(F(1. 68)=4.140)	0.056	ns (trend)
																												Stress x Treatment	Three-way ANOVA	(F(1. 68)=0.045)	0.833	ns
																												Stress x Treatment 2	Three-way ANOVA	(F(1. 68)=0.377)	0.541	ns
																												Treatment x Treatment 2	Three-way ANOVA	(F(1. 68)=1.034)	0.313	ns
																												Stress x Treatment x Treatment 2	Three-way ANOVA	(F(1. 68)=0.132)	0.718	ns

## Sheet: Generalization
Figure	Variable		Group				N	Mean	SD	SEM		Figure	Variable		Comparison		Type of test	Test statistic	p-value	Significant
Figure 7			Sex	Stress	Treatment	Treatment2						Figure 7	Pre-cue		Males	Stress	Three-way ANOVA	(F(1. 57)=1.657)	0.203	ns
	Generalization (Freezing Exploration Context B/ Context A)		Male	Control	Vehicle	Vehicle	9	0.35	0.147	0.049						Treatment	Three-way ANOVA	(F(1. 57)=1.353)	0.250	ns
			Male	Control	Vehicle	CORT	12	0.341	0.292	0.084						Treatment 2	Three-way ANOVA	(F(1. 57)=0.685)	0.411	ns
			Male	Control	RU486	Vehicle	7	0.259	0.167	0.063						Stress x Treatment	Three-way ANOVA	(F(1. 57)=0.049)	0.826	ns
			Male	Control	RU486	CORT	6	0.274	0.202	0.082						Stress x Treatment 2	Three-way ANOVA	(F(1. 57)=0.769)	0.384	ns
			Male	ELS	Vehicle	Vehicle	7	0.446	0.301	0.114						Treatment x Treatment 2	Three-way ANOVA	(F(1. 57)=0.001)	0.969	ns
			Male	ELS	Vehicle	CORT	10	0.366	0.231	0.073						Stress x Treatment x Treatment 2	Three-way ANOVA	(F(1. 57)=0.066)	0.798	ns
			Male	ELS	RU486	Vehicle	6	0.409	0.178	0.073
			Male	ELS	RU486	CORT	8	0.296	0.161	0.057			Pre-cue		Females	Stress	Three-way ANOVA	(F(1. 66)=0.105)	0.747	ns
			Female	Control	Vehicle	Vehicle	12	0.462	0.571	0.165						Treatment	Three-way ANOVA	(F(1. 66)=0.014)	0.908	ns
			Female	Control	Vehicle	CORT	9	0.383	0.221	0.074						Treatment 2	Three-way ANOVA	(F(1. 66)=1.927)	0.170	ns
			Female	Control	RU486	Vehicle	12	0.407	0.201	0.058						Stress x Treatment	Three-way ANOVA	(F(1. 66)=0.009)	0.923	ns
			Female	Control	RU486	CORT	9	0.4	0.175	0.058						Stress x Treatment 2	Three-way ANOVA	(F(1. 66)=3.478)	0.067	ns (trend)
			Female	ELS	Vehicle	Vehicle	8	0.301	0.212	0.075						Treatment x Treatment 2	Three-way ANOVA	(F(1. 66)=0.062)	0.804	ns
			Female	ELS	Vehicle	CORT	8	0.585	0.757	0.268						Stress x Treatment x Treatment 2	Three-way ANOVA	(F(1. 66)=0.020)	0.887	ns
			Female	ELS	RU486	Vehicle	9	0.29	0.136	0.045
			Female	ELS	RU486	CORT	7	0.593	0.277	0.105

## Sheet: Locomotor_activity_cue
Figure	Variable		Group				N	Mean	SD	SEM		Figure	Variable		Comparison		Type of test	Test statistic	p-value	Significant
Figure 5			Sex	Stress	Treatment	Treatment2						Figure 5	Locomotor activity cue		Males	Stress	Three-way ANOVA	(F(1. 59)=2.513)	0.118	ns
	Locomotor activity cue		Male	Control	Vehicle	Vehicle	9	348.172	135.858	45.286						Treatment	Three-way ANOVA	(F(1. 59)=0.328)	0.569	ns
			Male	Control	Vehicle	CORT	12	447.514	182.827	52.778						Treatment 2	Three-way ANOVA	(F(1. 59)=3.030)	0.087	ns
			Male	Control	RU486	Vehicle	7	396.248	96.318	36.405						Stress x Treatment	Three-way ANOVA	(F(1. 59)=0.039)	0.845	ns
			Male	Control	RU486	CORT	6	424.866	134.664	54.976						Stress x Treatment 2	Three-way ANOVA	(F(1. 59)=0.023)	0.880	ns
			Male	ELS	Vehicle	Vehicle	7	452.472	79.697	30.123						Treatment x Treatment 2	Three-way ANOVA	(F(1. 59)=0.249)	0.620	ns
			Male	ELS	Vehicle	CORT	10	437.111	107.916	34.126						Stress x Treatment x Treatment 2	Three-way ANOVA	(F(1. 59)=2.386)	0.128	ns
			Male	ELS	RU486	Vehicle	6	409.384	156.591	55.363
			Male	ELS	RU486	CORT	8	532.268	123.552	43.682			Locomotor activity cue		Females	Stress	Three-way ANOVA	(F(1. 68)=13.337)	0.0005	***
			Female	Control	Vehicle	Vehicle	12	395.777	143.83	41.52						Treatment	Three-way ANOVA	(F(1. 68)=1.306)	0.257	ns
			Female	Control	Vehicle	CORT	9	366.937	118.668	39.556						Treatment 2	Three-way ANOVA	(F(1. 68)=1.031)	0.313	ns
			Female	Control	RU486	Vehicle	12	354.392	158.943	45.883						Stress x Treatment	Three-way ANOVA	(F(1. 68)=0.026)	0.872	ns
			Female	Control	RU486	CORT	9	339.28	123.458	41.153						Stress x Treatment 2	Three-way ANOVA	(F(1. 68)=0.153)	0.697	ns
			Female	ELS	Vehicle	Vehicle	8	532.215	222.426	78.64						Treatment x Treatment 2	Three-way ANOVA	(F(1. 68)=0.018)	0.895	ns
			Female	ELS	Vehicle	CORT	8	498.917	154.699	48.72						Stress x Treatment x Treatment 2	Three-way ANOVA	(F(1. 68)=0.107)	0.744	ns
			Female	ELS	RU486	Vehicle	9	502.52	165.548	55.183
			Female	ELS	RU486	CORT	7	436.814	72.572	27.43
