# Supplementary material for: Early-life stress impairs acquisition and retrieval of fear memories: sex-effects, corticosterone modulation, and partial prevention by targeting glucocorticoid receptors at adolescent age
Source: Neurobiol Stress. 2024 Apr 23;31:100636. doi: 10.1016/j.ynstr.2024.100636 (PMC11177066; doi:10.1016/j.ynstr.2024.100636)
Supplement: Multimedia component 2 [file mmc2.xlsx]

## Sheet: Body_gain
Table	Variable		Group		N	Mean	SD	SEM		Table	Variable		Comparison	Type of test	Test statistic	p-value	Significant
			Sex	Stress						Table 1	Body gain P2-P9		Stress	Two-way ANOVA	(F(1, 67)= 130.616)	2.18E-17	****
Table 1	Body gain P2- P9		Male	Control	16	3.052	0.41	0.102					Sex	Two-way ANOVA	(F(1, 67)= 1.385)	0.243	ns
			Male	ELS	17	1.834	0.538	0.13					Stress x Sex	Two-way ANOVA	(F(1, 67)= 0.020)	0.889	ns
			Female	Control	17	3.194	0.315	0.076
			Female	ELS	21	1.946	0.498	0.109			Body gain P9 - Adolescence		Stress	Two-way ANOVA	(F(1, 67)= 2.250)	0.138	ns
													Sex	Two-way ANOVA	(F(1, 67)= 17.474)	8.63E-05	****
	Body gain P9 - Adolescence		Male	Control	16	10.189	1.475	0.369					Stress x Sex	Two-way ANOVA	(F(1, 67)= 0.552)	0.460	ns
			Male	ELS	17	10.966	1.587	0.385
			Female	Control	17	8.999	1.007	0.244
			Female	ELS	21	9.261	1.613	0.352

## Sheet: Body_weight
Table	Variable		Group		N	Mean	SD	SEM		Table	Variable		Comparison	Type of test	Test statistic	p-value	Significant
			Sex	Stress						Supplementary Table 1	Body weight P2		Stress	Two-way ANOVA	(F(1, 67)= 2.674)	0.107	ns
Supplementary Table 1	Body weight P2		Male	Control	16	1.392	0.102	0.025					Sex	Two-way ANOVA	(F(1, 67)= 0.304)	0.583	ns
			Male	ELS	17	1.366	0.066	0.016					Stress x Sex	Two-way ANOVA	(F(1, 67)= 0.238)	0.627	ns
			Female	Control	17	1.416	0.129	0.031
			Female	ELS	21	1.367	0.082	0.018			Body weight P9		Stress	Two-way ANOVA	(F(1, 67)= 130.616)	2.18E-17	****
													Sex	Two-way ANOVA	(F(1, 67)= 1.306)	0.257	ns
	Body weight P9		Male	Control	16	4.466	0.451	0.113					Stress x Sex	Two-way ANOVA	(F(1, 67)= 0.008)	0.929	ns
			Male	ELS	17	3.191	0.565	0.137
			Female	Control	17	4.611	0.39	0.094			Body weight Adolescence		Stress	Two-way ANOVA	(F(1, 67)= 5.822)	0.019	*
			Female	ELS	21	3.315	0.534	0.117					Sex	Two-way ANOVA	(F(1, 67)= 14.353)	3.0E-4	***
													Stress x Sex	Two-way ANOVA	(F(1, 67)= 0.608)	0.438	ns
	Body weight Adolescence		Male	Control	16	14.557	1.508	0.377
			Male	ELS	17	14.043	1.434	0.348			Body weight P60		Stress	Two-way ANOVA	(F(1, 66)= 1.013)	0.318	ns
			Female	Control	17	13.609	1.207	0.293					Sex	Two-way ANOVA	(F(1, 66)= 201.850)	9.43E-22	****
			Female	ELS	21	12.605	1.147	0.25					Stress x Sex	Two-way ANOVA	(F(1, 66)= 0.042)	0.839	ns
	Body weight P60		Male	Control	16	23.293	1.715	0.429
			Male	ELS	17	23.024	1.844	0.447
			Female	Control	17	18.613	0.814	0.198
			Female	ELS	20	18.208	0.999	0.223

## Sheet: CORT
Table	Variable		Group			N	Mean	SD	SEM			Table	Variable		Comparison	Type of test	Test statistic	p-value	Significant
			Sex	Stress	Treatment							Table 2	CORT baseline levels PND31		Stress	Three-way ANOVA	(F(1. 56)= 0.633)	0.430	ns
Table 2	CORT baseline levels PND31		Male	Control	Vehicle	7	86.618	67.432	25.487						Treatment	Three-way ANOVA	(F(1. 56)=1.148)	0.289	ns
			Male	Control	RU486	9	98.106	78.622	26.207						Sex	Three-way ANOVA	(F(1. 56)= 5.914)	0.018	*
			Male	ELS	Vehicle	8	179.287	167.354	59.169						Stress x Treatment	Three-way ANOVA	(F(1. 56)= 0.903)	0.346	ns
			Male	ELS	RU486	8	85.566	61.475	21.735						Stress x Sex	Three-way ANOVA	(F(1. 56)= 3.122)	0.083	ns
			Female	Control	Vehicle	8	333.069	371.233	131.251						Treatment x Sex	Three-way ANOVA	(F(1. 56)= 0.146)	0.704	ns
			Female	Control	RU486	8	193.266	103.487	36.588						Stress x Treatment x Sex	Three-way ANOVA	(F(1. 56)= 3.279)	0.076	ns (trend)
			Female	ELS	Vehicle	8	117.409	84.921	30.024
			Female	ELS	RU486	8	201.312	108.708	38.434

## Sheet: Training
Figure	Variable		Group			N	Mean	SD	SEM		Figure	Variable		Comparison	Type of test	Test statistic	p-value	Significant
Figure 2			Sex	Stress	Treatment						Figure 2	Freezing training		Stress	Mix model ANOVA	(F(1, 177)= 5.100)	0.025	*
	Exploration		Male	Control	Vehicle	26	4.392	4.586	0.899					Treatment	Mix model ANOVA	(F(1, 177)= 1.205)	0.274	ns
			Male	Control	RU486	18	5.515	3.806	0.897					Sex	Mix model ANOVA	(F(1, 177)= 9.234)	0.003	**
			Male	ELS	Vehicle	25	4.259	3.03	0.606					time	Mix model ANOVA	(F(4.11, 727.58)= 289.516)	2.28E-151	****
			Male	ELS	RU486	22	5.12	2.698	0.575					Stress x Treatment	Mix model ANOVA	(F(1, 177)= 2.470)	0.118	ns
			Female	Control	Vehicle	23	4.35	4.633	0.966					Stress x Sex	Mix model ANOVA	(F(1, 177)= 0.028)	0.866	ns
			Female	Control	RU486	25	5.548	4.691	0.938					Treatment x Sex	Mix model ANOVA	(F(1, 177)= 0.552)	0.459	ns
			Female	ELS	Vehicle	22	2.961	4.022	0.857					Stress x time	Mix model ANOVA	(F(4.11, 727.58)= 1.019)	0.398	ns
			Female	ELS	RU486	24	3.442	5.219	1.065					Treatment x time	Mix model ANOVA	(F(4.11, 727.58)= 0.775)	0.545	ns
														Sex x time	Mix model ANOVA	(F(4.11, 727.58)= 4.324)	0.002	**
			Sex	Stress	Treatment									Stress x Treatment x Sex	Mix model ANOVA	(F(1, 177)= 0.639)	0.425	ns
	S1		Male	Control	Vehicle	26	11.195	8.321	1.632					Stress x Treatment x time	Mix model ANOVA	(F(4.11, 727.58)= 3.147)	0.013	*
			Male	Control	RU486	18	14.23	8.502	2.004					Stress x Sex x time	Mix model ANOVA	(F(4.11, 727.58)= 1.019)	0.398	ns
			Male	ELS	Vehicle	25	11.147	11.818	2.364					Treatment x Sex x time	Mix model ANOVA	(F(4.11, 727.58)= 0.332)	0.861	ns
			Male	ELS	RU486	22	15.188	7.086	1.511					Stress x Treatment x Sex x time	Mix model ANOVA	(F(4.11, 727.58)= 0.525)	0.723	ns
			Female	Control	Vehicle	23	18.296	15.559	3.244
			Female	Control	RU486	25	18.405	12.843	2.569			Post-hoc freezing training		Female (time)	Post-hoc analysis	(F(6, 651)= 76.428)	7.72E-72	****
			Female	ELS	Vehicle	22	10.321	11.564	2.465					Male (time)	Post-hoc analysis	(F(6, 630)= 81.323)	6.68E-75	****
			Female	ELS	RU486	24	14.147	15.551	3.174
														Exp (Male versus female)	Post-hoc analysis	(F(1, 183)= 1.080)	1	ns
			Sex	Stress	Treatment									S1 (Male versus female)	Post-hoc analysis	(F(1, 183)= 2.259)	0.945	ns
	Int1		Male	Control	Vehicle	26	24.279	13.174	2.584					Int1 (Male versus female)	Post-hoc analysis	(F(1, 183)= 6.038)	0.105	ns
			Male	Control	RU486	18	24.289	15.949	3.759					S2 (Male versus female)	Post-hoc analysis	(F(1, 183)= 7.834)	0.042	ns
			Male	ELS	Vehicle	25	16.853	12.918	2.584					Int2 (Male versus female)	Post-hoc analysis	(F(1, 183)= 9.840)	0.014	ns
			Male	ELS	RU486	22	22.697	9.402	2.005					S3 (Male versus female)	Post-hoc analysis	(F(1, 183)= 10.889)	0.007	ns
			Female	Control	Vehicle	23	26.58	18.332	3.823					Int3 (Male versus female)	Post-hoc analysis	(F(1, 183)= 3.724)	0.385	ns
			Female	Control	RU486	25	31.44	17.255	3.451
			Female	ELS	Vehicle	22	26.167	18.418	3.927					Exp (Stress)	Post-hoc analysis	(F(1, 181)= 2.669)	1	ns
			Female	ELS	RU486	24	25.483	17.317	3.535					Exp (Treatment)	Post-hoc analysis	(F(1, 181)= 2.034)	1	ns
														Exp (Stress x Treatment)	Post-hoc analysis	(F(1, 181)= 0.213)	1	ns
			Sex	Stress	Treatment									S1 (Stress)	Post-hoc analysis	(F(1, 181)= 2.700)	1	ns
	S2		Male	Control	Vehicle	26	22.014	11.963	2.346					S1 (Treatment)	Post-hoc analysis	(F(1, 181)= 2.923)	1	ns
			Male	Control	RU486	18	19.911	13.259	3.125					S1 (Stress x Treatment)	Post-hoc analysis	(F(1, 181)= 0.249)	1	ns
			Male	ELS	Vehicle	25	15.147	16.089	3.218					Int1 (Stress)	Post-hoc analysis	(F(1, 181)= 3.323)	1	ns
			Male	ELS	RU486	22	19.648	9.951	2.122					Int1 (Treatment)	Post-hoc analysis	(F(1, 181)= 1.692)	1	ns
			Female	Control	Vehicle	23	28.017	19.84	4.137					Int1 (Stress x Treatment)	Post-hoc analysis	(F(1, 181)= 0.001)	1	ns
			Female	Control	RU486	25	27.605	20.01	4.002					S2 (Stress)	Post-hoc analysis	(F(1, 181)= 2.937)	1	ns
			Female	ELS	Vehicle	22	24.503	16.626	3.545					S2 (Treatment)	Post-hoc analysis	(F(1, 181)= 0.085)	1	ns
			Female	ELS	RU486	24	22.976	18.541	3.785					S2 (Stress x Treatment)	Post-hoc analysis	(F(1, 181)= 0.226)	1	ns
														Int2 (Stress)	Post-hoc analysis	(F(1, 181)= 2.318)	1	ns
			Sex	Stress	Treatment									Int2 (Treatment)	Post-hoc analysis	(F(1, 181)= 0.450)	1	ns
	Int2		Male	Control	Vehicle	26	34.089	14.888	2.92					Int2 (Stress x Treatment)	Post-hoc analysis	(F(1, 181)= 2.056)	1	ns
			Male	Control	RU486	18	32.296	19.109	4.504					S3 (Stress)	Post-hoc analysis	(F(1, 181)= 3.512)	1	ns
			Male	ELS	Vehicle	25	23.296	14.283	2.857					S3 (Treatment)	Post-hoc analysis	(F(1, 181)= 0.422)	1	ns
			Male	ELS	RU486	22	32.236	16.425	3.502					S3 (Stress x Treatment)	Post-hoc analysis	(F(1, 181)= 1.661)	1	ns
			Female	Control	Vehicle	23	41.348	19.129	3.989					S3 (Stress)	Post-hoc analysis	(F(1, 181)= 6.255)	0.273	ns
			Female	Control	RU486	25	37.757	20.032	4.006					S3 (Treatment)	Post-hoc analysis	(F(1, 181)= 3.454)	1	ns
			Female	ELS	Vehicle	22	36.873	19.841	4.23					S3 (Stress x Treatment)	Post-hoc analysis	(F(1, 181)= 9.708)	0.042	ns
			Female	ELS	RU486	24	37.987	17.53	3.578
														Control (Vehicle versus RU486) S3	Post-hoc analysis	(F(1, 90)= 0.175)	1	ns
			Sex	Stress	Treatment									ELS (Vehicle versus RU486) S3	Post-hoc analysis	(F(1, 91)= 2.252)	0.274	ns
	S3		Male	Control	Vehicle	26	38.149	17.296	3.392
			Male	Control	RU486	18	34.696	20.508	4.834					Vehicle (Control versus ELS) S3	Post-hoc analysis	(F(1, 87)= 0.158)	1	ns
			Male	ELS	Vehicle	25	28.231	16.058	3.212					RU486 (Control versus ELS) S4	Post-hoc analysis	(F(1, 91)= 5.409)	0.044	*
			Male	ELS	RU486	22	36.721	17.453	3.721
			Female	Control	Vehicle	23	48.864	24.154	5.036
			Female	Control	RU486	25	45.957	24.165	4.833
			Female	ELS	Vehicle	22	39.703	20.468	4.364
			Female	ELS	RU486	24	41.993	19.934	4.069
			Sex	Stress	Treatment
	Int3		Male	Control	Vehicle	26	47.991	14.253	2.795
			Male	Control	RU486	18	44.859	20.98	4.945
			Male	ELS	Vehicle	25	30.092	11.613	2.323
			Male	ELS	RU486	22	47.533	15.425	3.289
			Female	Control	Vehicle	23	52.148	17.159	3.578
			Female	Control	RU486	25	47.925	18.435	3.687
			Female	ELS	Vehicle	22	41.004	20.521	4.375
			Female	ELS	RU486	24	48.918	22.406	4.574

## Sheet: Locomotor_activity_training
Figure	Variable		Group			N	Mean	SD	SEM		Figure	Variable		Comparison	Type of test	Test statistic	p-value	Significant
			Sex	Stress	Treatment						Figure 2	Locomotor activity training		Stress	Three-way ANOVA	(F(1, 177)= 7.791)	0.006	*
Figure 2	Locomotor activity training		Male	Control	Vehicle	26	371.041	100.146	19.64					Treatment	Three-way ANOVA	(F(1, 177)= 0.160)	0.690	ns
			Male	Control	RU486	18	389.472	107.823	25.414					Sex	Three-way ANOVA	(F(1, 177)= 1.580)	0.210	ns
			Male	ELS	Vehicle	25	399.971	99.112	19.822					Stress x Treatment	Three-way ANOVA	(F(1, 177)= 0.051)	0.821	ns
			Male	ELS	RU486	22	393.449	109.231	23.288					Stress x Sex	Three-way ANOVA	(F(1, 177)= 3.110)	0.080	ns
			Female	Control	Vehicle	23	384.141	124.193	25.896					Treatment x Sex	Three-way ANOVA	(F(1, 177)= 0.595)	0.441	ns
			Female	Control	RU486	25	360.147	111.49	22.298					Stress x Treatment x Sex	Three-way ANOVA	(F(1, 177)= 0.306)	0.581	ns
			Female	ELS	Vehicle	22	451.835	119.895	25.562
			Female	ELS	RU486	24	438.315	93.211	19.027

## Sheet: Context
Figure	Variable		Group				N	Mean	SD	SEM		Figure	Variable		Comparison	Type of test	Test statistic	p-value	Significant
			Sex	Stress	Treatment	Treatment2						Figure 3	Context freezing		Stress	Three-way ANOVA	(F(1, 169)= 12.416)	5.48E-4	***
Figure 3	Context freezing		Male	Control	Vehicle	Vehicle	9	47.085	21.337	6.433					Treatment	Three-way ANOVA	(F(1, 169)= 1.705)	0.193	ns
			Male	Control	Vehicle	CORT	12	38.071	24.379	6.295					Treatment2	Three-way ANOVA	(F(1, 169)= 0.567)	0.453	ns
			Male	Control	RU486	Vehicle	7	43.287	15.154	4.792					Sex	Three-way ANOVA	(F(1, 169)= 2.590)	0.109	ns
			Male	Control	RU486	CORT	6	46.42	13.406	4.74					Stress x Treatment	Three-way ANOVA	(F(1, 169)= 0.000)	0.987	ns
			Male	ELS	Vehicle	Vehicle	7	28.312	12.384	3.575					Stress x Treatment2	Three-way ANOVA	(F(1, 169)= 0.667)	0.415	ns
			Male	ELS	Vehicle	CORT	10	34.588	19.063	5.287					Treatment x Treatment2	Three-way ANOVA	(F(1, 169)= 0.104)	0.748	ns
			Male	ELS	RU486	Vehicle	6	35.907	12.12	3.833					Stress x Sex	Three-way ANOVA	(F(1, 169)= 0.039)	0.845	ns
			Male	ELS	RU486	CORT	8	35.274	16.148	4.662					Treatment x Sex	Three-way ANOVA	(F(1, 169)= 0.018)	0.892	ns
			Female	Control	Vehicle	Vehicle	12	41.979	23.341	6.238					Treatment2 x Sex	Three-way ANOVA	(F(1, 169)= 0.534)	0.466	ns
			Female	Control	Vehicle	CORT	9	48.403	22.05	7.35					Stress x Treatment x Treatment2	Three-way ANOVA	(F(1, 169)= 0.737)	0.392	ns
			Female	Control	RU486	Vehicle	12	49.906	18.557	5.147					Stress x Treatment x Sex	Three-way ANOVA	(F(1, 169)= 0.105)	0.746	ns
			Female	Control	RU486	CORT	9	50.067	16.519	4.769					Stress x Treatment2 x Sex	Three-way ANOVA	(F(1, 169)= 3.490)	0.063	ns
			Female	ELS	Vehicle	Vehicle	8	41.122	17.768	5.357					Treatment x Treatment2 x Sex	Three-way ANOVA	(F(1, 169)= 0.639)	0.425	ns
			Female	ELS	Vehicle	CORT	8	32.712	17.699	5.337					Stress x Treatment x Treatment2 x Sex	Three-way ANOVA	(F(1, 169)= 0.774)	0.380	ns
			Female	ELS	RU486	Vehicle	9	47.242	16.501	4.576
			Female	ELS	RU486	CORT	7	32.801	17.818	5.372

## Sheet: TrainingVScontext
Figure	Variable		Group			N	Mean	SD	SEM		Figure	Variable		Comparison		Type of test	Test statistic	p-value	Significant
			Sex	Stress	Treatment						Figure 4	Freezing training versus context		Males	Control Vehicle	Paired t-test	(t(10) = 0.321)	0.755	ns
Figure 4	Last timepoint training		Male	Control	Vehicle	11	50.064	16.438	4.956						Control RU486	Paired t-test	(t(9) = 1.081)	0.308	ns
			Male	Control	RU486	10	52.227	22.529	7.124						ELS Vehicle	Paired t-test	(t(11) = 0.019)	0.985	ns
			Male	ELS	Vehicle	12	28.414	12.554	3.624						ELS RU486	Paired t-test	(t(9) = 2.415)	0.039	*
			Male	ELS	RU486	10	52.693	18.118	5.73
			Female	Control	Vehicle	14	64.419	19.517	5.216			Freezing training versus context		Females	Control Vehicle	Paired t-test	(t(13) = 3.735)	0.003	**
			Female	Control	RU486	13	54.031	17.521	4.86						Control RU486	Paired t-test	(t(12) = 0.784)	0.448	ns
			Female	ELS	Vehicle	11	44.688	17.171	5.177						ELS Vehicle	Paired t-test	(t(10) = 0.643)	0.534	ns
			Female	ELS	RU486	13	57.264	19.59	5.433						ELS RU486	Paired t-test	(t(12) = 1.678)	0.119	ns
	Context		Male	Control	Vehicle	11	47.085	21.337	6.433
			Male	Control	RU486	10	43.287	15.154	4.792
			Male	ELS	Vehicle	12	28.312	12.384	3.575
			Male	ELS	RU486	10	35.907	0.01212	3.833
			Female	Control	Vehicle	14	41.979	23.341	6.238
			Female	Control	RU486	13	49.906	18.557	5.147
			Female	ELS	Vehicle	11	41.122	17.768	5.357
			Female	ELS	RU486	13	47.242	16.501	4.576
	*Only the vehicles group in Treatment 2

## Sheet: Cue
Figure	Variable		Group				N	Mean	SD	SEM		Figure	Variable		Comparison	Type of test	Test statistic	p-value	Significant		Per individual timepoint		Figure	Variable		Comparison	Type of test	Test statistic	p-value	Significant
Figure 5			Sex	Stress	Treatment	Treatment2						Figure 5	Freezing cue		Stress	Mixed model ANOVA	(F(1, 127)=14.361)	2.32E-4	***				Figure 6	Pre-cue		Stress	Four-way ANOVA	(F(1, 127)=6.467)	0.012	*
	Pre-cue freezing		Male	Control	Vehicle	Vehicle	9	17.028	9.264	3.088					Treatment	Mixed model ANOVA	(F(1, 127)=6.814)	0.01	*							Treatment	Four-way ANOVA	(F(1, 127)=1.444)	0.232	ns
			Male	Control	Vehicle	CORT	12	11.053	8.407	2.427					Treatment 2	Mixed model ANOVA	(F(1, 127)=0.594)	0.442	ns							Treatment 2	Four-way ANOVA	(F(1, 127)=0.584)	0.446	ns
			Male	Control	RU486	Vehicle	7	12.093	8.124	3.071					Sex	Mixed model ANOVA	(F(1, 127)=34.283)	3.83E-08	****							Sex	Four-way ANOVA	(F(1, 127)=6.235)	0.014	*
			Male	Control	RU486	CORT	6	11.995	8.991	3.671					time	Mixed model ANOVA	(F(2, 254)=750.610)	2.42E-107	****							Stress x Treatment	Four-way ANOVA	(F(1, 127)=0.000)	0.987	ns
			Male	ELS	Vehicle	Vehicle	7	10.604	4.559	1.723					Stress x Treatment	Mixed model ANOVA	(F(1, 127)=0.042)	0.838	ns							Stress x Treatment 2	Four-way ANOVA	(F(1, 127)=0.131)	0.718	ns
			Male	ELS	Vehicle	CORT	10	11.335	5.497	1.738					Stress x Treatment2	Mixed model ANOVA	(F(1, 127)=0.046)	0.831	ns							Treatment x Treatment 2	Four-way ANOVA	(F(1, 127)=0.000)	0.988	ns
			Male	ELS	RU486	Vehicle	8	12.608	6.989	2.471					Treatment x Treatment2	Mixed model ANOVA	(F(1, 127)=0.387)	0.535	ns							Stress x Sex	Four-way ANOVA	(F(1, 127)=0.659)	0.418	ns
			Male	ELS	RU486	CORT	8	7.835	4.695	1.66					Stress x Sex	Mixed model ANOVA	(F(1, 127)=0.608)	0.437	ns							Treatment x Sex	Four-way ANOVA	(F(1, 127)=4.720)	0.032	*
			Female	Control	Vehicle	Vehicle	12	12.883	7.177	2.072					Treatment x Sex	Mixed model ANOVA	(F(1, 127)=4.046)	0.046	*							Treatment2 x Sex	Four-way ANOVA	(F(1, 127)=1.050)	0.308	ns
			Female	Control	Vehicle	CORT	9	17.114	8.533	2.844					Treatment2 x Sex	Mixed model ANOVA	(F(1, 127)=7.426)	0.007	**							Stress x Treatment x Treatment 2	Four-way ANOVA	(F(1, 127)=0.053)	0.819	ns
			Female	Control	RU486	Vehicle	12	20.656	11.239	3.244					Stress x time	Mixed model ANOVA	(F(2, 254)=3.418)	0.034	*							Stress x Treatment x Sex	Four-way ANOVA	(F(1, 127)=0.210)	0.647	ns
			Female	Control	RU486	CORT	9	20.223	9.453	3.151					Treatment x time	Mixed model ANOVA	(F(2, 254)=1.881)	0.154	ns							Stress x Treatment2 x Sex	Four-way ANOVA	(F(1, 127)=0.520)	0.472	ns
			Female	ELS	Vehicle	Vehicle	8	12.541	10.543	3.727					Treatment2 x time	Mixed model ANOVA	(F(2, 254)=10.286)	0.218	ns							Treatment x Treatment 2 x Sex	Four-way ANOVA	(F(1, 127)=0.007)	0.936	ns
			Female	ELS	Vehicle	CORT	10	9.316	8.282	2.619					Sex x time	Mixed model ANOVA	(F(2, 254)=1.531)	5.06E-5	****							Stress x Treatment x Treatment 2 x Sex	Four-way ANOVA	(F(1, 127)=3.180)	0.077	ns
			Female	ELS	RU486	Vehicle	9	14.577	8.788	2.929					Stress x Treatment x Treatment2	Mixed model ANOVA	(F(1, 127)= 0.594)	0.442	ns
			Female	ELS	RU486	CORT	7	15.474	6.89	2.604					Stress x Treatment x Sex	Mixed model ANOVA	(F(1, 127)= 0.870)	0.353	ns					Post-hoc Pre-cue		Female (Vehicle versus RU486)	Post-hoc analysis	(F(1, 74)= 6.249)	0.030	*
															Stress x Treatment2 x Sex	Mixed model ANOVA	(F(1, 127)= 1.321)	0.253	ns							Male (Vehicle versus RU486)	Post-hoc analysis	(F(1, 65)= 0.612)	0.874	ns
			Sex	Stress	Treatment	Treatment2									Treatment x Treatment2 x Sex	Mixed model ANOVA	(F(1, 127)= 0.300)	0.585	ns
	Cue freezing		Male	Control	Vehicle	Vehicle	9	67.178	10.006	3.335					Stress x Treatment x time	Mixed model ANOVA	(F(2, 254)=2.891)	0.057	ns (trend)							Vehicle (Male versus Female)	Post-hoc analysis	(F(1, 75)= 0.050)	1	ns
			Male	Control	Vehicle	CORT	12	47.544	17.534	5.062					Stress x Treatment2 x time	Mixed model ANOVA	(F(2, 254)=2.367)	0.096	ns							RU486 (Male versus Female)	Post-hoc analysis	(F(1, 64)= 11.015)	0.002	**
			Male	Control	RU486	Vehicle	7	61.753	7.67	2.899					Treatment x Treatment2 x time	Mixed model ANOVA	(F(2, 254)=0.863)	0.423	ns
			Male	Control	RU486	CORT	6	55	20.098	8.205					Stress x Sex x time	Mixed model ANOVA	(F(2, 254)=0.030)	0.970	ns					Cue		Stress	Four-way ANOVA	(F(1, 127)=15.117)	1.62E-4	***
			Male	ELS	Vehicle	Vehicle	7	46.644	13.424	5.074					Treatment x Sex x time	Mixed model ANOVA	(F(2, 254)=1.041)	0.354	ns							Treatment	Four-way ANOVA	(F(1, 127)=5.513)	0.020	*
			Male	ELS	Vehicle	CORT	10	52.293	14.63	4.626					Treatment2 x Sex x time	Mixed model ANOVA	(F(2, 254)=3.100)	0.047	*							Treatment 2	Four-way ANOVA	(F(1, 127)=0.569)	0.451	ns
			Male	ELS	RU486	Vehicle	8	50.634	12.927	4.57					Stress x Treatment x Treatment2 x Sex	Mixed model ANOVA	(F(1, 127)= 1.665)	0.199	ns							Sex	Four-way ANOVA	(F(1, 127)=26.858)	8.38E-7	****
			Male	ELS	RU486	CORT	8	48.868	19.903	7.037					Stress x Treatment x Treatment2 x time	Mixed model ANOVA	(F(2, 254)=0.731)	0.483	ns							Stress x Treatment	Four-way ANOVA	(F(1, 127)=1.849)	0.176	ns
			Female	Control	Vehicle	Vehicle	12	65.177	13.212	3.814					Stress x Treatment x Sex x time	Mixed model ANOVA	(F(2, 254)= 1.665)	0.191	ns							Stress x Treatment 2	Four-way ANOVA	(F(1, 127)=1.737)	0.190	ns
			Female	Control	Vehicle	CORT	9	76.361	13.073	4.358					Stress x Treatment2 x Sex x time	Mixed model ANOVA	(F(2, 254)= 1.258)	0.286	ns							Treatment x Treatment 2	Four-way ANOVA	(F(1, 127)=0.009)	0.926	ns
			Female	Control	RU486	Vehicle	12	70.081	13.417	3.873					Treatment x Treatment2 x Sex x time	Mixed model ANOVA	(F(2, 254)= 0.189)	0.828	ns							Stress x Sex	Four-way ANOVA	(F(1, 127)=0.430)	0.513	ns
			Female	Control	RU486	CORT	9	79.526	10.58	3.527					Stress x Treatment x Treatment2 x Sex x time	Mixed model ANOVA	(F(2, 254)= 0.026)	0.974	ns							Treatment x Sex	Four-way ANOVA	(F(1, 127)=4.385)	0.038	*
			Female	ELS	Vehicle	Vehicle	8	46.113	13.231	4.678																Treatment2 x Sex	Four-way ANOVA	(F(1, 127)=8.741)	0.004	**
			Female	ELS	Vehicle	CORT	10	57.573	23.753	7.511			Post-hoc analysis		Female (Vehicle versus RU486)	Post-hoc analysis	(F(1, 226)= 5.289)	0.044	*							Stress x Treatment x Treatment 2	Four-way ANOVA	(F(1, 127)=1.399)	0.239	ns
			Female	ELS	RU486	Vehicle	9	67.589	14.612	4.871					Male (Vehicle versus RU486)	Post-hoc analysis	(F(1, 199)= 0.065)	1	ns							Stress x Treatment x Sex	Four-way ANOVA	(F(1, 127)=2.260)	0.135	ns
			Female	ELS	RU486	CORT	7	73.429	11.387	4.304																Stress x Treatment2 x Sex	Four-way ANOVA	(F(1, 127)=2.702)	0.103	ns
															Vehicle (Male versus Female)	Post-hoc analysis	(F(1, 229)= 4.731)	0.062	ns							Treatment x Treatment 2 x Sex	Four-way ANOVA	(F(1, 127)=0.394)	0.531	ns
			Sex	Stress	Treatment	Treatment2									RU486 (Male versus Female)	Post-hoc analysis	(F(1, 196)= 15.548)	2.24E-4	***							Stress x Treatment x Treatment 2 x Sex	Four-way ANOVA	(F(1, 127)=0.645)	0..423	ns
	Post-cue freezing		Male	Control	Vehicle	Vehicle	9	21.724	12.996	4.332
			Male	Control	Vehicle	CORT	12	20.239	9.71	2.803					Female (Vehicle versus CORT)	Post-hoc analysis	(F(1, 226)= 2.136)	0.290	ns					Post-hoc Cue		Female (Vehicle versus RU486)	Post-hoc analysis	(F(1, 74)= 7.803)	1	ns
			Male	Control	RU486	Vehicle	7	28.714	17.415	6.582					Male (Vehicle versus CORT	Post-hoc analysis	(F(1, 199)= 1.661)	0.398	ns							Male (Vehicle versus RU486)	Post-hoc analysis	(F(1, 65)= 0.013)	0.014	*
			Male	Control	RU486	CORT	6	28.767	16.163	6.598
			Male	ELS	Vehicle	Vehicle	7	19.534	7.004	2.647					Vehicle (Male versus Female)	Post-hoc analysis	(F(1, 214)= 3.242)	0.146	ns							Vehicle (Male versus Female)	Post-hoc analysis	(F(1, 75)= 4.578)	0.072	ns
			Male	ELS	Vehicle	CORT	10	21.04	8.938	2.827					CORT (Male versus Female)	Post-hoc analysis	(F(1, 211)= 19.142)	3.82E-5	****							RU486 (Male versus Female)	Post-hoc analysis	(F(1, 64)= 27.605)	3.64e-06	****
			Male	ELS	RU486	Vehicle	8	23.791	7.979	2.821
			Male	ELS	RU486	CORT	8	0.0164	10.236	3.619					Female (time)	Post-hoc analysis	(F(2, 225)= 223.594)	6.74E-54	****							Female (Vehicle versus CORT)	Post-hoc analysis	(F(1, 74)= 4.080)	0.094	ns
			Female	Control	Vehicle	Vehicle	12	27.072	11.841	3.418					Male (time)	Post-hoc analysis	(F(2, 198)= 215.930)	3.52E-50	****							Male (Vehicle versus CORT	Post-hoc analysis	(F(1, 65)= 2.999)	0.176	ns
			Female	Control	Vehicle	CORT	9	42.927	17.988	5.996
			Female	Control	RU486	Vehicle	12	40.828	20.728	5.984					Pre-cue (Male versus Female)	Post-hoc analysis	(F(1, 141)= 6.278)	0.039	*							Vehicle (Male versus Female)	Post-hoc analysis	(F(1, 70)= 3.235)	0.152	ns
			Female	Control	RU486	CORT	9	45.822	17.718	5.906					Cue (Male versus Female)	Post-hoc analysis	(F(1, 141)= 23.799)	8.55E-6	****							CORT (Male versus Female)	Post-hoc analysis	(F(1, 211)= 24.974)	8.42E-6	****
			Female	ELS	Vehicle	Vehicle	8	24.759	10.19	3.603					Post-Cue (Male versus Female)	Post-hoc analysis	(F(1, 141)= 28.831)	9.51E-7	****
			Female	ELS	Vehicle	CORT	10	32.925	21.478	6.792														Pre-cue		Stress	Four-way ANOVA	(F(1, 127)=5.463)	0.021	*
			Female	ELS	RU486	Vehicle	9	33.991	14.365	4.788					Pre-cue (Sex)	Post-hoc analysis	(F(1, 139)=5.862)	0.530	ns							Treatment	Four-way ANOVA	(F(1, 127)=5.107)	0.026	*
			Female	ELS	RU486	CORT	7	37.009	15.923	6.018					Pre-cue (Treatment 2)	Post-hoc analysis	(F(1, 139)=0.996)	1	ns							Treatment 2	Four-way ANOVA	(F(1, 127)=1.534)	0.218	ns
															Pre-cue (Sex x Treatment 2)	Post-hoc analysis	(F(1, 139)=0.854)	1	ns							Sex	Four-way ANOVA	(F(1, 127)=27.746)	5.74E-7	****
															Cue (Sex)	Post-hoc analysis	(F(1, 139)=24.735)	1.71E-5	****							Stress x Treatment	Four-way ANOVA	(F(1, 127)=0.929)	0.337	ns
															Cue (Treatment 2)	Post-hoc analysis	(F(1, 139)=0.044)	1	ns							Stress x Treatment 2	Four-way ANOVA	(F(1, 127)=0.501)	0.481	ns
															Cue (Sex x Treatment 2)	Post-hoc analysis	(F(1, 139)=6.979)	0.081	ns							Treatment x Treatment 2	Four-way ANOVA	(F(1, 127)=1.371)	0.244	ns
															Post-cue (Sex)	Post-hoc analysis	(F(1, 139)=30.220)	1.61E-6	ns							Stress x Sex	Four-way ANOVA	(F(1, 127)=0.216)	0.643	ns
															Post-cue (Treatment 2)	Post-hoc analysis	(F(1, 139)=1.067)	1	ns							Treatment x Sex	Four-way ANOVA	(F(1, 127)=0.552)	0.459	ns
															Post-cue (Sex x Treatment 2)	Post-hoc analysis	(F(1, 139)=3.841)	0.680	ns							Treatment2 x Sex	Four-way ANOVA	(F(1, 127)=3.888)	0.051	ns (trend)
																										Stress x Treatment x Treatment 2	Four-way ANOVA	(F(1, 127)=0.056)	0.813	ns
																										Stress x Treatment x Sex	Four-way ANOVA	(F(1, 127)=0.396)	0.530	ns
																										Stress x Treatment2 x Sex	Four-way ANOVA	(F(1, 127)=0.068)	0.794	ns
																										Treatment x Treatment 2 x Sex	Four-way ANOVA	(F(1, 127)=0.188)	0.665	ns
																										Stress x Treatment x Treatment 2 x Sex	Four-way ANOVA	(F(1, 127)=0.655)	0.420	ns

## Sheet: Generalization
Figure	Variable		Group				N	Mean	SD	SEM		Figure	Variable		Comparison	Type of test	Test statistic	p-value	Significant
Figure 7			Sex	Stress	Treatment	Treatment2						Figure 7	Generalization (Freezing Exploration Context B/ Context A)		Stress	Four-way ANOVA	(F(1, 123)=0.858)	0.356	ns
	Generalization (Freezing Exploration Context B/ Context A)		Male	Control	Vehicle	Vehicle	9	0.35	0.147	0.049					Treatment	Four-way ANOVA	(F(1, 123)=0.481)	0.489	ns
			Male	Control	Vehicle	CORT	12	0.341	0.292	0.084					Treatment 2	Four-way ANOVA	(F(1, 123)=0.498)	0.482	ns
			Male	Control	RU486	Vehicle	7	0.259	0.167	0.063					Sex	Four-way ANOVA	(F(1, 123)=2.365)	0.127	ns
			Male	Control	RU486	CORT	6	0.274	0.202	0.082					Stress x Treatment	Four-way ANOVA	(F(1, 123)=0.037)	0.847	ns
			Male	ELS	Vehicle	Vehicle	7	0.446	0.301	0.114					Stress x Treatment 2	Four-way ANOVA	(F(1, 123)=1.144)	0.287	ns
			Male	ELS	Vehicle	CORT	10	0.366	0.231	0.073					Treatment x Treatment 2	Four-way ANOVA	(F(1, 123)=0.034)	0.854	ns
			Male	ELS	RU486	Vehicle	6	0.409	0.178	0.073					Stress x Sex	Four-way ANOVA	(F(1, 123)=0.159)	0.691	ns
			Male	ELS	RU486	CORT	8	0.296	0.161	0.057					Treatment x Sex	Four-way ANOVA	(F(1, 123)=0.254)	0.615	ns
			Female	Control	Vehicle	Vehicle	12	0.462	0.571	0.165					Treatment2 x Sex	Four-way ANOVA	(F(1, 123)=2.427)	0.122	ns
			Female	Control	Vehicle	CORT	9	0.383	0.221	0.074					Stress x Treatment x Treatment 2	Four-way ANOVA	(F(1, 123)=0.061)	0.805	ns
			Female	Control	RU486	Vehicle	12	0.407	0.201	0.058					Stress x Treatment x Sex	Four-way ANOVA	(F(1, 123)=0.001)	0.973	ns
			Female	Control	RU486	CORT	9	0.4	0.175	0.058					Stress x Treatment2 x Sex	Four-way ANOVA	(F(1, 123)=3.888)	0.051	ns (trend)
			Female	ELS	Vehicle	Vehicle	8	0.301	0.212	0.075					Treatment x Treatment 2 x Sex	Four-way ANOVA	(F(1, 123)=0.050)	0.824	ns
			Female	ELS	Vehicle	CORT	8	0.585	0.757	0.268					Stress x Treatment x Treatment 2 x Sex	Four-way ANOVA	(F(1, 123)=0.000)	0.987	ns
			Female	ELS	RU486	Vehicle	9	0.29	0.136	0.045
			Female	ELS	RU486	CORT	7	0.593	0.277	0.105

## Sheet: Locomotor_activity_cue
Figure	Variable		Group				N	Mean	SD	SEM		Figure	Variable		Comparison	Type of test	Test statistic	p-value	Significant
Figure 5			Sex	Stress	Treatment	Treatment2						Figure 5	Locomotor activity cue		Stress	Four-way ANOVA	(F(1, 127)=13.715)	3.16E-4	****
	Locomotor activity cue		Male	Control	Vehicle	Vehicle	9	348.172	135.858	45.286					Treatment	Four-way ANOVA	(F(1, 127)=0.179)	0.673	ns
			Male	Control	Vehicle	CORT	12	447.514	182.827	52.778					Treatment 2	Four-way ANOVA	(F(1, 127)=0.221)	0.639	ns
			Male	Control	RU486	Vehicle	7	396.248	96.318	36.405					Sex	Four-way ANOVA	(F(1, 127)=0.012)	0.914	ns
			Male	Control	RU486	CORT	6	424.866	134.664	54.976					Stress x Treatment	Four-way ANOVA	(F(1, 127)=0.000)	0.984	ns
			Male	ELS	Vehicle	Vehicle	7	452.472	79.697	30.123					Stress x Treatment 2	Four-way ANOVA	(F(1, 127)=0.147)	0.702	ns
			Male	ELS	Vehicle	CORT	10	437.111	107.916	34.126					Treatment x Treatment 2	Four-way ANOVA	(F(1, 127)=0.062)	0.804	ns
			Male	ELS	RU486	Vehicle	6	409.384	156.591	55.363					Stress x Sex	Four-way ANOVA	(F(1, 127)=2.320)	0.130	ns
			Male	ELS	RU486	CORT	8	532.268	123.552	43.682					Treatment x Sex	Four-way ANOVA	(F(1, 127)=1.468)	0.228	ns
			Female	Control	Vehicle	Vehicle	12	395.777	143.83	41.52					Treatment2 x Sex	Four-way ANOVA	(F(1, 127)=3.701)	0.057	ns
			Female	Control	Vehicle	CORT	9	366.937	118.668	39.556					Stress x Treatment x Treatment 2	Four-way ANOVA	(F(1, 127)=0.685)	0.409	ns
			Female	Control	RU486	Vehicle	12	354.392	158.943	45.883					Stress x Treatment x Sex	Four-way ANOVA	(F(1, 127)=0.063)	0.802	ns
			Female	Control	RU486	CORT	9	339.28	123.458	41.153					Stress x Treatment2 x Sex	Four-way ANOVA	(F(1, 127)=0.031)	0.861	ns
			Female	ELS	Vehicle	Vehicle	8	532.215	222.426	78.64					Treatment x Treatment 2 x Sex	Four-way ANOVA	(F(1, 127)=0.192)	0.662	ns
			Female	ELS	Vehicle	CORT	8	498.917	154.699	48.92					Stress x Treatment x Treatment 2 x Sex	Four-way ANOVA	(F(1, 127)=1.682)	0.197	ns
			Female	ELS	RU486	Vehicle	9	502.52	165.548	55.183
			Female	ELS	RU486	CORT	7	436.814	72.572	27.43
